# Supplementary material for: ST-Segment Elevation Myocardial Infarction (STEMI) Management in the Era of COVID-19: A Systematic and Critical Review of Published Guidance Reports
Source: Rev Cardiovasc Med. 2023 Feb 6;24(2):54. doi: 10.31083/j.rcm2402054 (PMC11273141; doi:10.31083/j.rcm2402054)
Supplement: Supplementary file 1 [file 2153-8174-24-2-054-s1.zip]

Archive with 1 entries (1 files):
- 2153-8174-24-2-054-s1.docx
